# Supplementary material for: Modelling a Human Blood-Brain Barrier Co-Culture Using an Ultrathin Silicon Nitride Membrane-Based Microfluidic Device
Source: Int J Mol Sci. 2023 Mar 15;24(6):5624. doi: 10.3390/ijms24065624 (PMC10058651; doi:10.3390/ijms24065624)
Supplement: Supplementary file 1 [file ijms-24-05624-s001.zip]

Archive with 6 entries (5 files):
- File S1_Python_scripts_BGK_Hudecz/
- File S1_Python_scripts_BGK_Hudecz/BatchOpener_ARIVIS_3_1-3.py
- File S1_Python_scripts_BGK_Hudecz/BGK_Top_Hat_ARIVIS(3_4).py
- File S1_Python_scripts_BGK_Hudecz/BGK_Top_Hat_ARIVIS_3_1-3.py
- File S1_Python_scripts_BGK_Hudecz/BGK_Top_Hat_Batch_ARIVIS(3_4).py
- Supporting Materials-Table S1 & Figures S1-S17.pdf
