# Supplementary material for: Modelling a Human Blood-Brain Barrier Co-Culture Using an Ultrathin Silicon Nitride Membrane-Based Microfluidic Device
Source: Int J Mol Sci. 2023 Mar 15;24(6):5624. doi: 10.3390/ijms24065624 (PMC10058651; doi:10.3390/ijms24065624)
Supplement: Supplementary file 1 [file ijms-24-05624-s001.zip › File S1_Python_scripts_BGK_Hudecz/BatchOpener_ARIVIS_3_1-3.py]

# coding: utf-8
# SCRIPT description
# WRITTEN BY : Jeppe Tranberg-Jensen, Aarhus University
# PURPOSE : Batch processing of python script with Arivis Vidion 4D
# Tested for V4d Release : 3.3
#
# ------------------------------------------------------------ 
import time
import math as Math
import os
from os import path
import arivis
import arivis_core as core
import arivis_objects as objects


#path = 'Your/Directory/Here'
ImageDir = 'D:/Arivis/Image_folder'
files = os.listdir(ImageDir)

#ScriptPath to run in batch
Script = 'D:/Arivis/Python Scripts/BGK_Top_Hat_ARIVIS_3_1-3.py'


for i in range(len(files)):
  if files[i].endswith('.sis') == 1:
    # Define imagepath
    ImagePath ='' + ImageDir + '/' + files[i] + ''
    
    # Define viewer ID
    viewer = arivis.App.get_active_viewer()
    
    # Open image in that viewer
    viewer.open_document(ImagePath)
    
    # Get document name of the open image in the viewer
    Doc = arivis.Viewer.get_document(viewer)
    
    # Run Python script
    execfile(Script)
    
    # Save document
    Doc.save()
    
    # Close the image in the viewer
    viewer.close_document()
