# Supplementary material for: Modelling a Human Blood-Brain Barrier Co-Culture Using an Ultrathin Silicon Nitride Membrane-Based Microfluidic Device
Source: Int J Mol Sci. 2023 Mar 15;24(6):5624. doi: 10.3390/ijms24065624 (PMC10058651; doi:10.3390/ijms24065624)
Supplement: Supplementary file 1 [file ijms-24-05624-s001.zip › File S1_Python_scripts_BGK_Hudecz/BGK_Top_Hat_ARIVIS(3_4).py]

# coding: utf-8
# ARIVIS AG
# SCRIPT description
# WRITTEN BY : Maurizio Abbate, ARIVIS AG
# PURPOSE : background correction using Top_Hat
#                          
# NOTES: The Anaconda3\skimage libray is used
#        Contact the technical support for more info about how to install the Anaconda3 3.x package
#
# Tested for V4d Release :  3.4, 3.5
#
# ------------------------------ External Package Import ------------------------------ 
import math as Math
import time
import arivis
import arivis_core as core
import arivis_objects as objects
import numpy as np
from skimage import img_as_bool, io,  morphology , util, exposure  
from skimage.filters import gaussian
from skimage.filters import threshold_local
from skimage.morphology import square, disk ,ball, white_tophat, black_tophat
from numpy import ndarray
from scipy import ndimage
import array
# @@@@@@@@@@@@@@@@@@@@@@@@@@@@@@ USER SETTINGS @@@@@@@@@@@@@@@@@@@@@@@@@@@@@@@@@
INPUT_CHANNEL = 3 # <---- channel on which the binary image are taking from
# ------------------------------------------------------------------------------ 
# BACKGROUND_METHOD = 0 (Top_Hat) 
TOP_HAT_RADIUS = 5.5 # <-------- ATTENTION: Value expressed in metric unit (um) - use x.x format
APPLY_GAUSSIAN = True
GAUSSIAN_SIZE = 0.5
# ------------------------------------------------------------------------------ 
THRESHOLD_PERCENTILE = 51   #BACKGROUND_METHOD = 1 (Threshold Method)
# ------------------------------------------------------------------------------ 
# BACKGROUND_METHOD = 0 (Top_Hat) : BACKGROUND_METHOD = 1 (Threshold Method)
# ------------------------------------------------------------------------------
BACKGROUND_METHOD = 0
# ------------------------------------------------------------------------------
TILESIZE_X = 6000 # <-------- ATTENTION: Change according to the ImageSet X size (bigger than)
TILESIZE_Y = 7000 # <-------- ATTENTION: Change according to the ImageSet Y size (bigger than)
# ------------------------------------------------------------------------------
# @@@@@@@@@@@@@@@@@@@@@@@@@@@@@@ END OF USER SETTINGS @@@@@@@@@@@@@@@@@@@@@@@@@@@@@
#
# ------------------------------ Global variables  ------------------------------ 
#   DON'T MODIFY the following variables
# ------------------------------------------------------------------------------
OUTPUT_CHANNEL = INPUT_CHANNEL + 1 # <---- channel on which the Skeleton results will be stores
TILE_SIZE = core.Size2D(TILESIZE_X,TILESIZE_Y)
# ------------------------------------------------------------------------------
#
# ------------------------------------------------------------------------------ 
# PLEASE DON'T MODIFY THIS CODE SECTION WITHOUT THE KNOWLEDGE OF PYTHON PROGRAMMING
# ------------------------------------------------------------------------------
#
# ------------------------------ Script body ----------------------------------- 
# Function : Get_Enviroment
# ------------------------------------------------------------------------------
def MA_Get_Enviroment():
  # ----------------------------------------------------------------------------
  # return the viewer and the imageset  objects
  # ----------------------------------------------------------------------------
  viewer = arivis.App.get_active_viewer()
  imageset = viewer.get_imageset()
  if None == imageset :
    print ("No Image Set open") 
    return viewer,None  
  # ---------------------------------------------------------------------------- 
  return viewer,imageset
# ------------------------------ Script body ----------------------------------- 
# End Function : MA_Get_Enviroment
# ------------------------------------------------------------------------------ 
#
# ------------------------------ Script body ----------------------------------- 
# Function : MA_prepare_channels
# new channel - return channel index
# ------------------------------------------------------------------------------  
def MA_prepare_channel(imageset):
  # ----------------------------------------------------------------------------  
  if None == imageset :
    print ("Error : No Imageset [MA_prepare_channel]") 
    return -1
  # -------------------------------------------------------------------------  
  channels = imageset.get_channel_count()
  print ("channels " + str(channels))
  imageset.insert_channels(channels,1)
  return channels 
# ------------------------------ Script body ----------------------------------- 
# End Function : MA_prepare_channels
# ------------------------------------------------------------------------------
#
# ------------------------------ Script body ----------------------------------- 
# Function : MA_SetPixelType()
# ------------------------------------------------------------------------------
def MA_SetPixelType(pixelType):
  # -------------------------------------------------------------------------
  # ritorna coefficente, dt, Type
  # -------------------------------------------------------------------------    
  if pixelType == core.ImageSet.PIXELTYPE_USHORT:
    type = 'H'    
    dt = np.ushort
    #dt = np.dtype(np.ushort) 
    Coefficent = int(65535)   
  elif pixelType == core.ImageSet.PIXELTYPE_ULONG:
    type = 'L' 
    dt = np.uint
    #dt = np.dtype(np.uint)
    Coefficent = int(65535)
  elif pixelType == core.ImageSet.PIXELTYPE_FLOAT:
    type = 'f' 
    dt = np.float32
    #dt = np.dtype(np.float32)
    Coefficent = int(65535)
  else:     #core.ImageSet.PIXELTYPE_UCHAR:
    Coefficent = int(255)
    type = 'B'
    dt = np.uint8
    #dt = np.dtype(np.uint8)
  # -------------------------------------------------------------------------  
  return dt,type,Coefficent 
# ------------------------------ Script body ----------------------------------- 
# End Function : MA_SetPixelType()
# ------------------------------------------------------------------------------
#
# ------------------------------ Script body ----------------------------------- 
# Function : MA_SetRadiusPixels()
# ------------------------------------------------------------------------------
def MA_SetRadiusPixels(imageset,Radiusum):
  # -------------------------------------------------------------------------
  # ritorna Valore raggio TopHat in pixels
  # -------------------------------------------------------------------------    
  if None == imageset :
    print ("Error : No Imageset [MA_SetRadiusPixels]") 
    return 0
  # -------------------------------------------------------------------------    
  width = imageset.get_pixel_width()
  height = imageset.get_pixel_height()  
  if width == 0.0:
    width = 1.0
  print ("Width : " + str(width) + " " + str(Radiusum)) 
  RadiusP = int(Radiusum/width)
  return RadiusP
  # -------------------------------------------------------------------------  
  return dt,type,Coefficent 
# ------------------------------ Script body ----------------------------------- 
# End Function : MA_SetRadiusPixels()
# ------------------------------------------------------------------------------
#
# ------------------------------ Script body ----------------------------------- 
# Function : Compute_Background_Thr
# ------------------------------------------------------------------------------
def Compute_Background_Thr(imageset,currentTileRect,TileRectOri,frame):
  # -------------------------------------------------------------------------
  if None == imageset :
    print ("Error : [Compute_Background_Thr]") 
    return False
  # -------------------------------------------------------------------------
  pixelCount = currentTileRect.width * currentTileRect.height
  RectFull = imageset.get_bounding_rectangle()
  planes = imageset.get_plane_count(frame)        # <---TIMEPOINT
  pixelType = imageset.get_pixeltype()
  # ------------------------------------------------------------------------------  
  # NumPy 3D buffer allocation
  # ------------------------------------------------------------------------------  
  dt,type,Coefficent = MA_SetPixelType(pixelType)
  print ("dt :" + str(dt) + "  type :" + type + "  Coefficent :" + str(Coefficent)  )
  for plane in range(0, planes):   
    # ------------------------------------------------------------------------------  
    # buffer allocation
    # ------------------------------------------------------------------------------  
    print ("Plane :" + str(plane))  
    # -------------------------------------------------------------------------  
    inputBuffer = array.array(type)
    zeroBuf = [0]*pixelCount
    inputBuffer.fromlist(zeroBuf)
    # -------------------------------------------------------------------------  
    # buffer conversione from array.array to Numpy.array
    # -------------------------------------------------------------------------  
    imageset.get_channeldata(RectFull, currentTileRect, inputBuffer, INPUT_CHANNEL, plane, frame) 
    # -------------------------------------------------------------------------    
    NPBuffer1D = np.array(inputBuffer)
    #NPBuffer1D = np.where(NPBuffer1D >BACKGROUND_VALUE,BINARY_VALUE,NPBuffer1D)
    NPBuffer2D = np.reshape(NPBuffer1D,(currentTileRect.height , currentTileRect.width ))  
    background = threshold_local(NPBuffer2D, THRESHOLD_PERCENTILE, offset=np.percentile(NPBuffer2D, 1), method='median')
    bg_corrected = NPBuffer2D - background   # background & bg_corrected are Float !!
    # ------------------------------------------------------------------------------   
    npOutputLin = np.reshape(bg_corrected,(currentTileRect.width * currentTileRect.height))  
    outputArray = np.array(npOutputLin,type)    # conversion from Float to Int
    #outputArray = np.where(npOutputLin >BACKGROUND_VALUE,Coefficent,outputArray)
    outputBufferOri = array.array(type)  
    outputBufferOri.fromlist(outputArray.tolist())   
    imageset.set_channeldata(RectFull, outputBufferOri, OUTPUT_CHANNEL, plane, frame)  
    # ------------------------------------------------------------------------------     
    del background  
    del bg_corrected     
    # ------------------------------------------------------------------------------   
  return True                  
# ------------------------------ Script body ----------------------------------- 
# End Function : Compute_Background_Thr
# ------------------------------------------------------------------------------
#
# ------------------------------ Script body ------------------------------ 
# Function : Compute_Background
# -------------------------------------------------------------------------
def Compute_Background(imageset,currentTileRect,TileRectOri,frame):
  # -------------------------------------------------------------------------
  if None == imageset :
    print ("Error : [Compute_Background]") 
    return False
  # -------------------------------------------------------------------------
  pixelCount = currentTileRect.width * currentTileRect.height
  RectFull = imageset.get_bounding_rectangle()
  planes = imageset.get_plane_count(frame)        # <---TIMEPOINT
  pixelType = imageset.get_pixeltype()
  # ------------------------------------------------------------------------------  
  # NumPy 3D buffer allocation
  # ------------------------------------------------------------------------------  
  dt,type,Coefficent = MA_SetPixelType(pixelType)
  print ("dt :" + str(dt) + "  type :" + type + "  Coefficent :" + str(Coefficent) ) 
  for plane in range(0, planes):   
    # ------------------------------------------------------------------------------  
    # buffer allocation
    # ------------------------------------------------------------------------------  
    print ("Plane :" + str(plane))  
    # -------------------------------------------------------------------------  
    inputBuffer = array.array(type)
    zeroBuf = [0]*pixelCount
    inputBuffer.fromlist(zeroBuf)
    # -------------------------------------------------------------------------  
    # buffer conversione from array.array to Numpy.array
    # -------------------------------------------------------------------------  
    imageset.get_channeldata(RectFull, currentTileRect, inputBuffer, INPUT_CHANNEL, plane, frame) 
    # -------------------------------------------------------------------------    
    NPBuffer1D = np.array(inputBuffer)
    #NPBuffer1D = np.where(NPBuffer1D >BACKGROUND_VALUE,BINARY_VALUE,NPBuffer1D)
    NPBuffer2D = np.reshape(NPBuffer1D,(currentTileRect.height , currentTileRect.width ))  
    # -------------------------------------------------------------------------    
    # TOP_HAT_RADIUS conversion from um to pixels
    # -------------------------------------------------------------------------       
    RadiusP = MA_SetRadiusPixels(imageset,TOP_HAT_RADIUS)
    if RadiusP <= 0 :
      RadiusP = 1
    print ("RadiusP : " + str(RadiusP))  
    # -------------------------------------------------------------------------    
    # Create 3D ball structure
    # -------------------------------------------------------------------------    
    #s = ball(TOP_HAT_RADIUS)   
    s = ball(RadiusP)    
    # Take only the upper half of the ball
    h = int((s.shape[1] + 1) / 2)
    # Flat the 3D ball to a weighted 2D disc
    s = s[:h, :, :].sum(axis=0) 
    # Rescale weights into 0 - Coefficent
    s = (Coefficent * (s - s.min())) / (s.max()- s.min())    
    # ------------------------------------------------------------------------------   
    if True == APPLY_GAUSSIAN :
      print ("APPLY_GAUSSIAN : " + str(GAUSSIAN_SIZE))          # DEBUG
      NPBuffer2D_Corr = gaussian(NPBuffer2D, sigma = GAUSSIAN_SIZE, preserve_range = True)  # mild smoothing      
      del NPBuffer2D
      NPBuffer2D = NPBuffer2D_Corr 
    # ------------------------------------------------------------------------------   
    NPBuffer2D_Corr = white_tophat(NPBuffer2D, s) # NPBuffer2D_Corr & npOutputLin are Float !!
    # ------------------------------------------------------------------------------   
    npOutputLin = np.reshape(NPBuffer2D_Corr,(currentTileRect.width * currentTileRect.height))  
    outputArray = np.array(npOutputLin,type)    # conversion from Float to Int
    #outputArray = np.where(npOutputLin >BACKGROUND_VALUE,Coefficent,outputArray)
    outputBufferOri = array.array(type)  
    outputBufferOri.fromlist(outputArray.tolist())   
    imageset.set_channeldata(RectFull, outputBufferOri, OUTPUT_CHANNEL, plane, frame)  
    # ------------------------------------------------------------------------------     
    del NPBuffer2D_Corr     
    # ------------------------------------------------------------------------------   
  return True        
# ------------------------------ Script body ----------------------------------- 
# End Function : Compute_Background
# ------------------------------------------------------------------------------
#
# ------------------------------ Script body ------------------------------ 
# Function : Compute_Background_with_tile
# -------------------------------------------------------------------------
def Compute_Background_with_tile(Orimageset):
  # ------------------------------------------------------------------------------    
  print ("Compute_Background_with_tile")           # DEBUG
  print ("source channel : " + str(INPUT_CHANNEL))
  print ("destination channel : " + str(OUTPUT_CHANNEL)) 
  # ------------------------------------------------------------------------------    
  #   ImageSet features
  # ------------------------------------------------------------------------------  
  if None==Orimageset:
    print ("Error [imageset]: Compute_Background_with_tile")  
    return False
  # ------------------------------------------------------------------------------  
  planeRect = Orimageset.get_bounding_rectangle()      # 3.1.4
  pixelType = Orimageset.get_pixeltype()
  pixelCount = planeRect.width * planeRect.height
  frames = Orimageset.get_timepoint_count()
  planes = Orimageset.get_plane_count(0)        # <---TIMEPOINT
  channels_count = Orimageset.get_channel_count()
  # -------------------------------------------------------------------------
  # determine number of tiles in x and y - this can be either rect.size/TILE_SIZE or rect.size/TILE_SIZE + 1
  # -------------------------------------------------------------------------
  countX1 = (planeRect.width / TILE_SIZE.width) if (planeRect.width % TILE_SIZE.width == 0) else (planeRect.width / TILE_SIZE.width + 1)
  countY1 = (planeRect.height / TILE_SIZE.height) if (planeRect.height % TILE_SIZE.height == 0) else (planeRect.height / TILE_SIZE.height + 1)
  countX = int(countX1)
  countY = int(countY1)
  print ("countX : " + str(countX) + " countY : " + str(countY)) 
  # ------------------------------------------------------------------------- 
  for frame in range(0, frames) :
    # ------------------------------------------------------------------------------    
    #print "plane : " + str(plane) + " frame : " + str(frame) 
    # ------------------------------------------------------------------------------    
    for indexY in range(0, countY) :
      # ------------------------------------------------------------------------------    
      for indexX in range(0, countX) :
        # ------------------------------------------------------------------------------    
        currentTileRect = core.Bounds2D(indexX * TILE_SIZE.width, indexY * TILE_SIZE.height, TILE_SIZE.width, TILE_SIZE.height)        
        TileRectOri = core.Bounds2D(currentTileRect)       # copia prima di modifiche
        # ------------------------------------------------------------------------------    
        TileRectOri.translate(planeRect.get_upper_left())
        TileRectOri.intersect(planeRect)    
        #print "A - TileRectOri.x : " + str(TileRectOri.x) + " TileRectOri.y : " + str(TileRectOri.y) + " TileRectOri.width : " + str(TileRectOri.width) + " TileRectOri.height : " + str(TileRectOri.height) 
        # ------------------------------------------------------------------------------    
        currentTileRect.translate(planeRect.get_upper_left())
        # ------------------------------------------------------------------------------    
        currentTileRect.intersect(planeRect)    
        # ------------------------------------------------------------------------------    
        #print "B - currentTileRect.x : " + str(currentTileRect.x) + " currentTileRect.y : " + str(currentTileRect.y) + " currentTileRect.width : " + str(currentTileRect.width) + " currentTileRect.height : " + str(currentTileRect.height)                
        # ------------------------------------------------------------------------------    
        #  perform the operation on the buffer
        # ------------------------------------------------------------------------------  
        if BACKGROUND_METHOD == 0:
          Compute_Background(Orimageset,currentTileRect,TileRectOri,frame)
        elif BACKGROUND_METHOD == 1:  
          Compute_Background_Thr(Orimageset,currentTileRect,TileRectOri,frame)
        # ------------------------------------------------------------------------------  
  return True    
# ------------------------------ Script body ------------------------------ 
# End Function : Compute_Background_with_tile
# ------------------------------------------------------------------------- 
# ------------------------------ Script body ----------------------------------- 
# Background correction
# Main body
# ------------------------------------------------------------------------------    
# helper to get execution time
startTime = time.time()
print ("Script is running..... ") 
# ------------------------------------------------------------------------------  
viewer,imageset = MA_Get_Enviroment()          
#Store = MA_Get_Storage(imageset)
# ------------------------------------------------------------------------------            
if None != imageset :
  # ------------------------------------------------------------------------------ 
  # create a new channel to store the skeleton
  # ------------------------------------------------------------------------------    
  OUTPUT_CHANNEL = MA_prepare_channel(imageset) 
  imageset.set_channel_name(OUTPUT_CHANNEL,"BG corrected_" + str(OUTPUT_CHANNEL + 1))
  # ------------------------------------------------------------------------------   
  Compute_Background_with_tile(imageset)
# ------------------------------------------------------------------------------        
print ("Script completed..... ")     
endTime = time.time()
print ("time: " + str(endTime - startTime))
